# Supplementary material for: Limited association between HRR gene alterations and HRD in molecular tumor board cancer samples: Who should be tested for HRD?
Source: Int J Cancer. 2025 Apr 25;157(5):964–79. doi: 10.1002/ijc.35457 (PMC12232594; doi:10.1002/ijc.35457)
Supplement: Supplementary file 2 — TABLE S1. Supporting information. [file IJC-157-964-s001.xlsx]

## Sheet: Tabelle1
Sample-ID	Total number of sequenced reads	Total number of uniquely mapped non-duplicate reads	Total number of covered targeted bases (an estimate)	Median coverage (and range) per targeted base	Percentage of targeted bases with coverage ≥ 200
33	104402362	102088816	18991624867	803 (0-3452)	95.6
34	101741132	96757014	17996581875	629 (0-2874)	93.3
35	59647556	58698460	10916934289	461 (0-2198)	88.8
36	63917090	61645269	11472478484	400 (0-15415)	84.3
37	68632156	66775400	12420910329	517 (0-4861)	91.6
38	98961642	96532842	17965100642	677.0 (0-3743)	94.8
39	90029852	86120675	16025493716	633 (0-2563)	94.7
40	113749444	110654384	20586146876	693.0 (0-3614)	95.1
41	107673112	104401020	19426382867	537.0 (0-9951)	93.5
42	117102228	112869669	20996897889	513 (0-2541)	91.9
43	113024392	110566047	20560041100	432 (0-2009)	87.4
44	108011842	105954361	19708488762	485.0 (0-1723)	93.6
45	119870990	115992338	21582532008	410.0 (0-1508)	86.9
46	25322526	24328145	4526300232	193.0 (0-976)	31.4
47	106750840	103950798	19339409178	412.0 (0-19151)	81.9
48	104771314	102169570	19000277794	211.0 (0-1390)	33.4
50	31217602	30433682	5661312123	191.0 (0-1280)	28.1
51	26840280	26300646	4892446238	178.0 (0-1181)	22.6
52	100334124	96702592	17990309770	519.0 (0-1802)	91.5
54	67748184	66422764	12349138980	466.0 (0-3970)	89.5
55	100947330	99293467	18475784126	576 (0-3422)	92.2
56	100700640	96609066	17962375959	633 (0-24118)	94
57	71757540	71022915	13213433416	351 (0-2463)	67.7
58	70786420	70369869	13087276475	782 (0-6635)	94.7
59	75500350	74079886	13776246863	464 (0-2467)	89.1
60	86762754	83787647	15589184588	517.0 (0-2336)	91.7
61	118046172	116098023	21605282584	299.0 (0-2297)	69.7
62	104044594	100625157	18713668766	455 (0-3112)	87.5
63	118314336	115542288	21500317767	416 (0-1662)	85
64	116014774	113106996	21039279265	901.0 (0-3441)	96.3
65	103739200	95799653	17829033869	578 (0-2749)	93.2
66	110901114	102904155	19142419485	426 (0-1642)	89.4
68	98387904	94871247	17641344739	342.0 (0-1524)	79.8
69	108486386	106775745	19855612311	503.0 (0-2893)	92.7
70	100272680	98450111	18315005547	609 (0-2073)	93.7
71	111624506	107693405	20035482582	660 (0-3170)	95.9
72	110430108	108343631	20149740086	673.0 (0-3131)	95.2
73	105860644	103646671	19276588109	724.0 (0-3104)	95.3
74	111557304	108431247	20168668105	413 (0-4739)	87.5
75	104908196	96964911	18029942197	424 (0-19121)	88.2
76	108953318	103490262	19252051291	437 (0-2336)	90.1
77	76699738	74626435	13880965184	247 (0-1231)	52.3
80	104885350	101774727	18923414847	660 (0-2379)	94.5
81	107300932	102343059	19039906578	551.0 (0-2010)	92.8
83	80604610	75255992	14002955268	526 (0-2122)	91.9
84	110875918	109319233	20334199858	1106.0 (0-6784)	95.8
85	101490692	95491149	17763509858	507 (0-2586)	92.1
86	111184046	106809184	19873703486	543 (0-2702)	90.8
87	107867090	102290322	19019988246	476 (0-6561)	86.4
88	122826976	117665345	21886293199	370 (0-1808)	79.3
89	107383112	102651642	19094435443	512.0 (0-2980)	94.2
90	103853114	99545974	18524695357	463.0 (0-2057)	90.8
91	107622978	104569777	19457373439	286 (0-1507)	73.4
93	23930114	23432469	4357530179	226 (0-1098)	41.4
95	21185036	20854597	3877370029	205.0 (0-1275)	32.4
96	118911980	115640413	21520452316	267.0 (0-1439)	60.5
97	27844290	27681279	5147963712	370 (0-3124)	74.8
98	101748168	96152960	17884275489	471 (0-2557)	91.6
99	115633084	112332450	20905536523	306.0 (0-2021)	71.6
100	103888282	99014504	18415029091	423 (0-1890)	89.9
101	111807652	111350004	20713038379	1216.0 (0-9039)	95.7
103	102415114	100582845	18706325402	424.0 (0-4115)	89.9
104	95086680	92968129	17297027785	453.0 (0-2633)	89.4
105	97119318	92338766	17179047684	388 (0-1659)	88.1
106	101997140	98347198	18288495191	492.0 (0-2307)	90.1
107	98459070	96844601	18020372828	494.0 (0-2313)	94.3
108	108409636	107073702	19922221988	282.0 (0-1798)	69.2
109	103312056	98686388	18351320507	521 (0-17214)	92.2
111	99635678	97603564	18161591386	570.0 (0-2540)	93.9
112	104673428	103001878	19157749486	432.0 (0-1921)	87.5
114	100221862	97576666	18156593407	496 (0-2504)	89.4
115	90780786	87800271	16328013732	623.0 (0-2962)	95.6
117	111185752	108200403	20122175025	312 (0-2223)	72.2
118	94031142	92279944	17157486356	1060 (0-5435)	96.1
120	117485208	114884209	21371499217	425 (0-1851)	86.6
121	104198178	100827563	18760673553	486 (0-2145)	88.9
122	22807590	21332279	3966467977	177.0 (0-914)	19.4
123	24887052	23914370	4448460997	156 (0-670)	5.1
124	109809730	107341589	19975268365	333 (0-1671)	77.4
126	96108186	91919396	17089573202	524.0 (0-2057)	92.3
128	93913622	86984221	16175306599	300.0 (0-4679)	67.5
129	101673422	96849743	18022427437	476 (0-15210)	90.3
130	100560478	95028849	17675515218	274 (0-1296)	62.8
131	102049328	96534973	17956191558	401.0 (0-1865)	83.3
132	115264738	112368382	20903260236	322 (0-1533)	76.4
133	117045730	113227045	21052079089	458 (0-8253)	88.3
134	95651890	93332564	17364261503	349 (0-2460)	75.1
135	98245214	96197658	17889863998	463 (0-2179)	87.5
136	28502780	27581487	5131868533	225.0 (0-11619)	44.7
137	17667724	17184184	3197469354	131 (0-891)	7.5
138	97489406	93673507	17425841365	562.0 (0-2908)	91.8
140	105267296	101862172	18953166110	318.0 (0-1709)	81.3
141	98582588	96309086	17914625057	574.0 (0-3374)	91.3
142	125152778	119856234	22300723206	591 (0-4293)	94
143	107233592	102000737	18968121155	248.0 (0-1646)	52.6
144	93851600	89294314	16601034118	485.0 (0-3597)	90.6
154	108706766	105567720	19633094180	488 (0-2083)	92.5
155	117744028	110517538	20564465466	537 (0-2257)	92.7
157	106898008	101874461	18948527102	359.0 (0-1760)	81.4
158	124513954	120782602	22464807581	346 (0-2803)	73.9
159	104603684	101837407	18950421808	443 (0-2154)	90.1
163	113211468	111204141	20678301053	1140 (0-39228)	95.4
164	119529176	116759118	21721080921	363.0 (0-7618)	81.3
165	102650594	97678799	18176545981	540.0 (0-1893)	93.2
166	114431348	110481033	20560566883	723.0 (0-3480)	92.3
167	109427316	106556753	19824290276	565 (0-2648)	91.8
168	118308160	115091158	21411174180	449 (0-2523)	89.5
171	119809336	117093470	21771992157	675 (0-2867)	95.4
172	122214010	116105589	21595215567	513.0 (0-2116)	92.7
173	113811954	108324183	20152910319	800.0 (0-2783)	95.4
174	129017502	124051367	23085359668	310.0 (0-1585)	79.7
175	105348060	102873906	19144060159	532 (0-2743)	93.1
176	111876980	108163232	20122417377	738.0 (0-2928)	94.8
177	113850060	111819441	20794941159	796.0 (0-3306)	95.7
178	123499862	120051661	22327787051	553 (0-2553)	93.6
180	111623898	107831769	20056135497	464.0 (0-1921)	89.4
184	113252056	97692391	18178993525	601.0 (0-2705)	94
185	122190078	115550943	21500077365	289 (0-1591)	72.4
186	116308458	111914876	20811305007	665.0 (0-2295)	94.6
187	107710270	102821606	19132575260	445.0 (0-2230)	92.7
189	101943832	98921987	18392706169	433.0 (0-3601)	84.4
190	101186664	94866123	17653834895	472.0 (0-31629)	89.5
191	106148790	101643844	18914440593	585 (0-8597)	93.2
192	105023486	101818106	18948337344	698 (0-3064)	95.8
193	108353984	105805192	19690302680	335 (0-1554)	79.2
194	104980628	100857969	18764867332	427.0 (0-1675)	90
197	100156138	97797271	18181944668	401 (0-1953)	83.6
198	101010458	96523710	17961275600	813 (0-2676)	95.7
200	123094398	117180536	21796571243	553.0 (0-3077)	93.1
201	112629784	110727184	20593004447	681.0 (0-2642)	91.8
202	116793810	114084152	21224004741	450.0 (0-1800)	92.5
203	124371680	121308029	22554804168	342.0 (0-1436)	84.1
204	105721028	98908266	18405608091	489.0 (0-2255)	90.4
205	107509194	100145882	18636933798	516 (0-2489)	93.2
207	115063900	110914784	20631417526	634.0 (0-2583)	92.3
209	106833544	100753211	18738389951	633.0 (0-2171)	95.1
210	98024104	95419713	17740206294	503.0 (0-2158)	93.3
213	100419646	94600501	17594727015	626.0 (0-2251)	95
214	121327550	115057590	21393444236	354 (0-5789)	77.9
217	102205452	98953704	18401887222	326.0 (0-1578)	73.6
218	107998668	105714962	19665909451	348.0 (0-2415)	79.6
221	90270412	87819421	16336958623	598.0 (0-3263)	94
222	99804210	95911601	17839603321	515.0 (0-2592)	88.5
B1	133034574	129921140	24175308856	543 (0-1565)	92.3
B10	151949418	146924677	27329926220	526.0 (0-2919)	87.3
B11	109275952	106312160	19776543241	189.0 (0-1367)	24.4
B12	87843814	86092970	16012170416	481.0 (0-28409)	92.1
B14	83933004	82228752	15299307969	540 (0-15954)	92.6
B15	94736090	92190297	17145148096	394.0 (0-1768)	87.7
B17	78504578	72295776	13448305239	593.0 (0-6501)	94.9
B18	85443970	80029549	14891345980	374.0 (0-1978)	84.3
B19	90722352	87332964	16250006246	207.0 (0-11534)	26.1
B2	130268186	124345324	23139537879	870 (0-3007)	96.2
B21	93043306	88360299	16440752170	310.0 (0-1293)	78.1
B22	99325624	96617560	17975752780	517 (0-2507)	93
B23	99929400	95902242	17843393664	231 (0-1047)	46.4
B25	101506472	97116501	18068355029	512 (0-13881)	91
B27	105447580	102938248	19142531883	413.0 (0-2112)	86.4
B28	108659890	106537766	19826735489	213 (0-1974)	39.4
B29	98229046	95175719	17704213877	592 (0-5432)	93.3
B30	98667246	96143507	17874952954	496 (0-3654)	90.1
B31	116176488	112231642	20874126658	239.0 (0-1788)	48.8
B4	131669414	126109553	23461909542	501.0 (0-2268)	90.3
B6	162194004	159092686	29594891134	318 (0-1987)	79.3
B8	129933326	125625594	23370067881	581.0 (0-2685)	95.5
B9	91773860	87937007	16353000566	392.0 (0-9619)	87.2
Pa_01	97829934	95200839	17705065795	673.0 (0-3748)	96
Pa_02	124676772	118518160	22053575492	292.0 (0-1880)	92.9
Pa_03	110738376	108328992	20144196501	434 (0-2373)	93.9
Pa_04	115848220	109851067	20427284936	527 (0-2453)	74.7
Pa_05	105367948	100376076	18677311727	711.0 (0-3332)	89.8
Pa_07	111574560	108792865	20234046456	585 (0-3964)	95.3
Pa_08	99076742	96546530	17967567162	328 (0-1665)	96.3
Pa_09	92520632	88876679	16537692887	722 (0-2262)	94.4
Pa_10	112529172	109583469	20386234916	588.0 (0-3003)	87.5
Pa_12	114409920	109569835	20386474825	626.0 (0-2568)	96.5
Pa_13	121046840	118913725	22109447420	377 (0-1918)	77.1
Pa_15	109148636	104498191	19428675505	955.0 (0-2962)	96
Pa_16	91977836	82916599	15431305501	671.0 (0-2409)	94.9
Pa_17	104019636	95848957	17838535417	260 (0-1000)	63.3
Pa_18	118265718	112592382	20941547218	482 (0-3513)	95
Pa_19	107764454	101909292	18961802268	274 (0-1899)	65.5
Pr_01	123849470	118998773	22137597365	387 (0-1864)	83.8
Pr_02	128530472	125389245	23332907765	260 (0-1621)	58.2
Pr_04	105370988	102912194	19148226681	701.0 (0-2933)	96.2
Pr_06	104669270	101035466	18787087272	727.0 (0-3097)	95.8
Pr_07	108401188	100792706	18751237500	553 (0-2987)	92
Pr_08	118579308	111040627	20644183206	341 (0-2180)	81.9
Pr_09	117018566	112785693	20981896958	306.0 (0-1613)	76.2
Pr_10	165582336	155658923	28950415626	745.0 (0-6528)	96.4
Pr_11	109457776	102743424	19117238410	461 (0-2804)	90.7
Pr_13	117880768	114195159	21246122340	451.0 (0-2936)	89.2
Pr_14	110808186	107135475	19930181950	722 (0-2649)	94.8
Pr_15	106329182	101171535	18827920915	730.0 (0-2762)	95.7
Pr_18	114727834	103079919	19184100034	637.0 (0-2540)	93.9
Pr_20	113833958	104918875	19521613125	567 (0-2266)	93.7
Pr_21	125249872	119635365	22248134763	491 (0-2315)	90.2
Pr_22	101640058	93129118	17317026522	535 (0-1924)	94.1
