# Supplementary material for: Limited association between HRR gene alterations and HRD in molecular tumor board cancer samples: Who should be tested for HRD?
Source: Int J Cancer. 2025 Apr 25;157(5):964–79. doi: 10.1002/ijc.35457 (PMC12232594; doi:10.1002/ijc.35457)
Supplement: Supplementary file 3 — TABLE S2. Supporting information. [file IJC-157-964-s002.xlsx]

## Sheet: Tabelle1
Sample-ID	Assay	Entity	Gene_I	HGVS_c_I	HGVS_p_I	VAF_I	Gene_II	HGVS_c_II	HGVS_p_II	VAF_II	Gene_III	HGVS_c_III	HGVS_p_III	VAF_III	Gene_IV	HGVS_c_IV	HGVS_p_IV	VAF_IV	GIS
33	TSO500+HRD	CUP	ATM	c.8965C>T	p.Gln2989Ter	0.18													41
34	TSO500+HRD	colorectal	ATM	c.3673C>T	p.Gln1225Ter	0.27													9
35	TSO500+HRD	soft tissue	ATM	c.4587T>G	p.Tyr1529Ter	0.6													23
36	TSO500+HRD	head & neck	ATM	c.4873_4874insTT	p.Lys1625IlefsTer9	0.19													30
37	TSO500+HRD	esophagus	ATM	c.2250G>A	Splice-Donor	0.86													45
38	TSO500+HRD	pancreatic	ATM	c.7463G>A	p.Cys2488Tyr	0.8													11
39	TSO500+HRD	soft tissue	ATM	c.3287T>A	p.Leu1096Ter	0.32													15
40	TSO500+HRD	biliary duct	ATM	c.7926A>C	p.Arg2642Ser	0.04													6
41	TSO500+HRD	soft tissue	ATM	c.2228C>A	p.Ser743Ter	0.62													14
42	TSO500+HRD	biliary duct	ATM	c.8546G>C	p.Arg2849Pro	0.51													2
43	TSO500+HRD	salivary gland	ATM	c.381delA	p.Val128Ter	0.47													4
44	TSO500+HRD	colorectal	ATM	c.8850+2T>C	Splice-Donor	0.31													16
45	TSO500+HRD	CUP	ATM	c.1524delT	p.Gly509GlufsTer3	0.43													2
46	TSO500+HRD	prostate	ATM	c.4649_4650insTCTAA	p.Lys1550AsnfsTer15	0.27													20
47	TSO500+HRD	liver	ATM	c.3664_3666delinsAT	p.Leu1222IlefsTer17	0.49													18
48	TSO500+HRD	colorectal	ATR	c.1420C>T	p.Gln474Ter	0.49													18
50	TSO500+HRD	CUP	BARD1	c.159-1G>T	Splice-Acceptor	0.47													21
51	TSO500+HRD	kidney	BRIP1	c.2990_2993dupCAAA	p.Lys998AsnfsTer5	0.45													22
52	TSO500+HRD	thyroid gland	BRIP1	c.1236delA	p.Val413PhefsTer10	0.49													4
54	TSO500+HRD	bladder	BRIP1	c.2765T>G	p.Leu922Ter	0.08													22
55	TSO500+HRD	prostate	CHEK2	c.277delT	p.Trp93GlyfsTer44	0.5													14
56	TSO500+HRD	stomach	Group C																12
57	TSO500+HRD	small intestine	CHEK2	c.1229delC	p.Thr410MetfsTer15	0.45													25
58	TSO500+HRD	ovary	CHEK2	c.1229delC	p.Thr410MetfsTer15	0.9													41
59	TSO500+HRD	soft tissue	CHEK2	c.786_788dupATA	p.Glu262_Tyr263insTer	0.04													20
60	TSO500+HRD	colorectal	CHEK2	c.1229delC	p.Thr410MetfsTer15	0.61													13
61	TSO500+HRD	soft tissue	CHEK2	c.190G>A	p.Glu64Lys	0.46													0
62	TSO500+HRD	skin, melanoma	CHEK2	c.1298A>G	p.Tyr433Cys	0.05													21
63	TSO500+HRD	thyroid gland	CHEK2	c.1298A>G	p.Tyr433Cys	0.05													3
64	TSO500+HRD	gynecological	CHEK2	c.277delT	p.Trp93GlyfsTer44	0.48													0
65	TSO500+HRD	CUP	CHEK2	c.1229delC	p.Thr410MetfsTer15	0.41													15
66	TSO500+HRD	colorectal	CHEK2	c.190G>A	p.Glu64Lys	0.66													26
68	TSO500+HRD	biliary duct	FANCL	c.918+1G>T	Splice-Acceptor	0.45													14
69	TSO500+HRD	lung, NSCLC	Group C																22
70	TSO500+HRD	head & neck	PALB2	c.661_662delGTinsTA	p.Val221Ter	0.48													0
71	TSO500+HRD	colorectal	PALB2	c.757_758delCT	p.Leu253IlefsTer3	0.5													17
72	TSO500+HRD	biliary duct	PALB2	c.84_85delCA	p.Tyr28Ter	0.43													48
73	TSO500+HRD	pancreatic	PALB2	c.509_510delGA	p.Arg170IlefsTer14	0.48													9
74	TSO500+HRD	bladder	RAD51D	c.1A>G	p.Met1Val	0.34													37
75	TSO500+HRD	stomach	RAD54L	c.1825C>T	p.Arg609Ter	0.33													26
76	TSO500+HRD	gallbladder	ATM	c.4384delG	p.Ala1462ProfsTer11	0.12	ATM	c.602_605del	p.Gln201LeufsTer4	0.15									10
77	TSO500+HRD	prostate	ATM	c.1564_1565del	p.Glu522IlefsTer43	0.2	ATM	c.1734del	p.Lys578AsnfsTer8	0.61									22
80	TSO500+HRD	pancreatic	BARD1	c.2001+2T>C	Splice-Donor	0.05	NBN	c.1651delA	p.Arg551GlyfsTer8	0.06	ATR	c.2777delT	p.Phe926SerfsTer13	0.11					5
81	TSO500+HRD	prostate	CDK12	c.2629G>T	p.Asp877Tyr	0.29	CDK12	c.218dupA	p.Tyr73Ter	0.33									22
83	TSO500+HRD	head & neck	BRCA2	c.3599_3600delGT	p.Cys1200Ter	0.34	CHEK2	c.1615C>T	p.Gln539Ter	0.19									19
84	TSO500+HRD	prostate	FANCL	c.1111_1114dupATTA	p.Thr372AsnfsTer13	0.35	CDK12	c.985C>T	p.Arg329Ter	0.32									13
85	TSO500+HRD	pancreatic	NBN	c.657_661delACAAA	p.Lys219AsnfsTer16	0.53	ATM	c.5497-2A>C	Splice-Acceptor	0.41									6
86	TSO500+HRD	prostate	BRCA2	c.1389_1390delAG	p.Val464GlyfsTer3	0.44	ATM	c.5692C>T	p.Arg1898Ter	0.3	NBN	c.1396delA	p.Arg466GlyfsTer18	0.18	CHEK2	CN-Loss			22
87	TSO500+HRD	prostate	PPP2R2A	c.952_956delGTCAAinsAAACTCCAC	p.Val318LysfsTer21	0.08													47
88	TSO500+HRD	stomach	PALB2	c.839delA	p.Asn280ThrfsTer8	0.06	RAD50	c.1722dup	p.Gln575ThrfsTer3	0.16									5
89	TSO500+HRD	gynecological	RAD51D	c.161C>G	p.Ser54Ter	0.15	CDK12	c.1607dupC	p.Pro537ThrfsTer38	0.09									25
90	TSO500+HRD	colorectal	BRCA2	c.9154C>T	p.Arg3052Trp	0.06													2
91	TSO500+HRD	biliary duct	BRCA2	c.9371A>T	p.Asn3124Ile	0.65													37
93	TSO500+HRD	soft tissue	RAD51	c.706C>T	p.Arg236Ter	0.49													2
95	TSO500+HRD	biliary duct	BRCA2	c.5682C>G	p.Tyr1894Ter	0.7													39
96	TSO500+HRD	lung, NSCLC	BRCA1	c.4035delA	p.Glu1346LysfsTer20	0.79													69
97	TSO500+HRD	CUP	BRCA1	c.1127delA	p.Asn376IlefsTer18	0.46													7
98	TSO500+HRD	colorectal	Group C																14
99	TSO500+HRD	gynecological	BRCA2	c.9097dupA	p.Thr3033AsnfsTer11	0.37	BRCA2	c.517G>C	p.Gly173Arg	0.54									44
100	TSO500+HRD	breast	BRCA1	c.1600C>T	p.Gln534Ter	0.79													68
101	TSO500+HRD	prostate	BRCA2	c.6449_6450delAA	p.Lys2150SerfsTer25	0.49													23
103	TSO500+HRD	pancreatic	BRCA2	c.10095delins	p.Ser3366AsnfsTer3	0.37													7
104	TSO500+HRD	salivary gland	BRCA2	c.2808_2811del	p.Ala938ProfsTer21	0.48													12
105	TSO500+HRD	gallbladder	BRCA2	c.9118-12_9138del	Splice-Acceptor	0.13													42
106	TSO500+HRD	stomach	BRCA2	c.1796_1800delCTTAT	p.Ser599Ter	0.46													12
107	TSO500+HRD	pancreatic	BRCA2	c.9666del	p.Cys3222TrpfsTer27	0.68													59
108	TSO500+HRD	pancreatic	BRCA2	c.3593del	p.Asn1198MetfsTer11	0.03													1
109	TSO500+HRD	stomach	BRCA2	c.7964A>G	p.Gln2655Arg	0.28													37
111	TSO500+HRD	kidney	BRCA2	c.3607del	p.Ser1203ValfsTer6	0.31													59
112	TSO500+HRD	kidney	BRCA2	c.658_659del	p.Val220IlefsTer4	1													6
114	TSO500+HRD	kidney	BRCA2	c.9148C>T	p.Gln3050Ter	0.16													2
115	TSO500+HRD	thyroid gland	BRCA1	c.5177T>C	p.Leu1726Pro	0.91	CHEK2	CN-Loss											49
117	TSO500+HRD	ovary	BRCA1	c.5566C>T	p.Arg1856Ter	0.88													60
118	TSO500+HRD	salivary gland	BRCA2	CN-Loss			ATM	c.2404_2411delTTTTTCCT	p.Phe802AlafsTer10	0.7	ATM	CN-Loss							28
120	TSO500+HRD	CUP	BRCA2	CN-Loss															5
121	TSO500+HRD	lung, NSCLC	BRCA2	CN-Loss															11
122	TSO500+HRD	soft tissue	BRCA2	CN-Loss			BRCA1	CN-Loss											34
123	TSO500+HRD	CNS	BRCA2	CN-Loss															12
124	TSO500+HRD	prostate	BRCA2	CN-Loss															42
126	TSO500+HRD	pancreatic	ATM	CN-Loss															27
128	TSO500+HRD	prostate	BRCA2	CN-Loss															44
129	TSO500+HRD	soft tissue	CHEK1	CN-Loss															23
130	TSO500+HRD	prostate	BRCA2	CN-Loss															22
131	TSO500+HRD	pancreatic	CHEK2	CN-Loss															6
132	TSO500+HRD	soft tissue	CHEK1	CN-Loss															21
133	TSO500+HRD	CUP	CHEK2	CN-Loss															26
134	TSO500+HRD	colorectal	CHEK2	CN-Loss															9
135	TSO500+HRD	CUP	CHEK2	CN-Loss															6
136	TSO500+HRD	CUP	ATM	CN-Loss															39
137	TSO500+HRD	colorectal	Group C																40
138	TSO500+HRD	bladder	BRCA2	c.1253C>A	p.Ser418Ter	0.17													26
140	TSO500+HRD	breast	BRCA2	c.3G>A	p.Met1Ile	0.62													54
141	TSO500+HRD	soft tissue	ATM	CN-Loss			CHEK1	CN-Loss											21
142	TSO500+HRD	head & neck	ATM	CN-Loss															37
143	TSO500+HRD	ovary	ATM	CN-Loss															82
144	TSO500+HRD	breast	CHEK2	CN-Loss			CHEK1	CN-Loss											20
154	TSO500+HRD	colorectal	FANCA	c.1378C>T	p.Arg460Ter	0.53													28
155	TSO500+HRD	kidney	FANCA	c.2348G>T	p.Gly783Val	0.52													17
157	TSO500+HRD	colorectal	FANCA	c.1734_1739del	p.Tyr578_Val580delinsTer	0.47537													5
158	TSO500+HRD	breast	NBN	c.1142del	p.Pro381GlnfsTer23	0.35	ATM	CN-Loss											25
159	TSO500+HRD	gynecological	ATR	c.3764delT	p.Leu1255TyrfsTer7	0.34													10
163	TSO500+HRD	CNS	NBN	c.657_661delACAAA	p.Lys219AsnfsTer16	0.45													8
164	TSO500+HRD	prostate	ATM	c.5497-2A>C	Splice-Acceptor	0.87	NBN	c.657_661delACAAA	p.Lys219AsnfsTer16	0.34	ATM	CN-Loss							32
165	TSO500+HRD	CUP	BRCA2	c.1813delA	p.Ile605TyrfsTer9	0.29	NBN	c.283delG	p.Asp95MetfsTer14	0.39	ATR	c.3951delA	p.Lys1317AsnfsTer2	0.27					7
166	TSO500+HRD	colorectal	Group C																9
167	TSO500+HRD	bladder	Group C																10
168	TSO500+HRD	breast	Group C																62
171	TSO500+HRD	colorectal	Group C																2
172	TSO500+HRD	colorectal	Group C																12
173	TSO500+HRD	colorectal	Group C																7
174	TSO500+HRD	colorectal	Group C																4
175	TSO500+HRD	colorectal	Group C																9
176	TSO500+HRD	colorectal	Group C																14
177	TSO500+HRD	colorectal	CHEK1	CN-Loss															20
178	TSO500+HRD	colorectal	Group C																25
180	TSO500+HRD	skin, melanoma	Group C																33
184	TSO500+HRD	head & neck	Group C																8
185	TSO500+HRD	head & neck	Group C																40
186	TSO500+HRD	head & neck	Group C																19
187	TSO500+HRD	head & neck	Group C																11
189	TSO500+HRD	soft tissue	Group C																55
190	TSO500+HRD	lung, NSCLC	Group C																30
191	TSO500+HRD	lung, NSCLC	Group C																43
192	TSO500+HRD	lung, NSCLC	Group C																10
193	TSO500+HRD	lung, NSCLC	Group C																17
194	TSO500+HRD	lung, NSCLC																	28
197	TSO500+HRD	breast	Group C																41
198	TSO500+HRD	breast	BRCA2	CN-Loss															18
200	TSO500+HRD	head & neck	Group C																8
201	TSO500+HRD	CNS	Group C																4
202	TSO500+HRD	kidney	Group C																14
203	TSO500+HRD	kidney	Group C																5
204	TSO500+HRD	kidney	Group C																21
205	TSO500+HRD	kidney	Group C																1
207	TSO500+HRD	esophagus	CHEK1	CN-Loss															42
209	TSO500+HRD	thyroid gland	Group C																4
210	TSO500+HRD	thyroid gland	Group C																13
213	TSO500+HRD	thyroid gland	Group C																5
214	TSO500+HRD	thyroid gland	Group C																26
217	TSO500+HRD	thyroid gland	Group C																20
218	TSO500+HRD	ovary	Group C																17
221	TSO500+HRD	colorectal	Group C																18
222	TSO500+HRD	salivary gland	Group C																7
B1	TSO500+HRD	biliary duct	Group C																17
B10	TSO500+HRD	biliary duct	Group C																9
B11	TSO500+HRD	biliary duct	Group C																21
B12	TSO500+HRD	biliary duct	Group C																16
B14	TSO500+HRD	biliary duct	Group C																36
B15	TSO500+HRD	biliary duct	Group C																10
B17	TSO500+HRD	biliary duct	Group C																27
B18	TSO500+HRD	biliary duct	Group C																16
B19	TSO500+HRD	biliary duct	Group C																17
B2	TSO500+HRD	biliary duct	Group C																0
B21	TSO500+HRD	biliary duct	Group C																10
B22	TSO500+HRD	biliary duct	BRCA2	c.1813dup	p.Ile605AsnfsTer11	0.15													20
B23	TSO500+HRD	biliary duct	Group C																28
B25	TSO500+HRD	biliary duct	Group C																33
B27	TSO500+HRD	biliary duct	BRCA2	CN-Loss															48
B28	TSO500+HRD	biliary duct	Group C																20
B29	TSO500+HRD	biliary duct	Group C																19
B30	TSO500+HRD	biliary duct	Group C																27
B31	TSO500+HRD	biliary duct	Group C																41
B4	TSO500+HRD	biliary duct	Group C																29
B6	TSO500+HRD	biliary duct	Group C																31
B8	TSO500+HRD	biliary duct	Group C																20
B9	TSO500+HRD	biliary duct	Group C																13
CytoSNP-1	TSO500_CytoSNP	soft tissue	CHEK2	CN-Loss															14
CytoSNP-11	TSO500_CytoSNP	colorectal	BRIP1	c.3586_3593dup	p.Leu1199MetfsTer18	0.26													33
CytoSNP-12	TSO500_CytoSNP	prostate	BRCA2	PDS5B::BRCA2 Fusion			CDK12	c.1557_1558delinsC	p.Glu519AspfsTer91	0.3	CDK12	c.3095+1G>T	Splice Donor	0.26	CHEK1	CN-Loss			18
CytoSNP-13	TSO500_CytoSNP	biliary duct	ATM	c.3993+1G>T	Splice Donor	0.06	ATM	c.492G>A	p.Trp164Ter	0.13									25
CytoSNP-14	TSO500_CytoSNP	gynecological	CHEK2	CN-Loss															22
CytoSNP-15	TSO500_CytoSNP	biliary duct	BAP1	c.1474_1475del	p.Ser492TyrfsTer6	0.77	CHEK2	CN-Loss											25
CytoSNP-16	TSO500_CytoSNP	biliary duct	CHEK2	c.349A>G	p.Arg117Gly	0.48													26
CytoSNP-17	TSO500_CytoSNP	CUP	RAD50	c.2165dup	p.Glu723GlyfsTer5	0.35													7
CytoSNP-18	TSO500_CytoSNP	ovary	Group C																29
CytoSNP-19	TSO500_CytoSNP	colorectal	Group C																17
CytoSNP-2	TSO500_CytoSNP	gynecological	BRCA1	c.4739-1G>C	Splice Acceptor	0.27													46
CytoSNP-20	TSO500_CytoSNP	germ cell	CHEK2	CN-Loss															0
CytoSNP-21	TSO500_CytoSNP	bladder	ATM	CN-Loss															52
CytoSNP-22	TSO500_CytoSNP	gynecological	RAD54L	c.1136_1139del	p.Glu379GlyfsTer9	0.26													31
CytoSNP-23	TSO500_CytoSNP	small intestine, GIST	ATM	c.7515+1G>T	Splice	0.05	CHEK2	CN-Loss											13
CytoSNP-24	TSO500_CytoSNP	CUP	ATM	CN-Loss															7
CytoSNP-25	TSO500_CytoSNP	biliary duct	CDK12	c.1723C>T	p.Gln575Ter	0.13													1
CytoSNP-26	TSO500_CytoSNP	CUP	CHEK2	CN-Loss															56
CytoSNP-27	TSO500_CytoSNP	ovary	Group C																58
CytoSNP-28	TSO500_CytoSNP	biliary duct	Group C																16
CytoSNP-29	TSO500_CytoSNP	germ cell	CHEK1	CN-Loss															62
CytoSNP-3	TSO500_CytoSNP	colorectal	BRCA2	c.9008G>A	p.Gly3003Glu	0.18													53
CytoSNP-30	TSO500_CytoSNP	head & neck	CHEK1	CN-Loss															5
CytoSNP-31	TSO500_CytoSNP	head & neck	CHEK1	CN-Loss															48
CytoSNP-32	TSO500_CytoSNP	CUP	ATM	c.1524del	p.Gly509GlufsTer3	0.29													12
CytoSNP-33	TSO500_CytoSNP	prostate	BRCA2	BRCA2::CD40															64
CytoSNP-34	TSO500_CytoSNP	bladder	CHEK1	CN-Loss															30
CytoSNP-35	TSO500_CytoSNP	biliary duct	ATM	c.7419C>A	p.Cys2473Ter	0.24													19
CytoSNP-36	TSO500_CytoSNP	stomach	CHEK1	CN-Loss															12
CytoSNP-37	TSO500_CytoSNP	esophagus	ATM	c.875C>T	p.Pro292Leu	0.64													61
CytoSNP-38	TSO500_CytoSNP	lung, NSCLC	ATM	CN-Loss			CHEK1	CN-Loss											30
CytoSNP-39	TSO500_CytoSNP	colorectal	CHEK1	CN-Loss															13
CytoSNP-4	TSO500_CytoSNP	colorectal	CHEK2	CN-Loss															29
CytoSNP-40	TSO500_CytoSNP	breast	CHEK1	CN-Loss															71
CytoSNP-5	TSO500_CytoSNP	breast	ATM	CN-Loss															29
CytoSNP-6	TSO500_CytoSNP	head & neck	BRCA2	CN-Loss															33
CytoSNP-7	TSO500_CytoSNP	ovary	Group C																11
CytoSNP-8	TSO500_CytoSNP	ovary	BRCA2	c.5386_5393del	p.Asp1796CysfsTer8	0.72	CDK12	c.2963+1G>A	Splice-Donor	0.72									59
CytoSNP-9	TSO500_CytoSNP	esophagus	ATM	c.8908_8909del	p.Leu2970ThrfsTer7	0.17													29
Pa_01	TSO500+HRD	pancreatic	Group C																15
Pa_02	TSO500+HRD	pancreatic	Group C																3
Pa_03	TSO500+HRD	pancreatic	Group C																26
Pa_04	TSO500+HRD	pancreatic	Group C																1
Pa_05	TSO500+HRD	pancreatic	RAD54L	c.316del	p.Arg106AlafsTer21	0.34													14
Pa_07	TSO500+HRD	pancreatic	Group C																26
Pa_08	TSO500+HRD	pancreatic	CHEK1	CN-Loss															11
Pa_09	TSO500+HRD	pancreatic	CHEK1	CN-Loss															29
Pa_10	TSO500+HRD	pancreatic	Group C																9
Pa_12	TSO500+HRD	pancreatic	Group C																16
Pa_13	TSO500+HRD	pancreatic	Group C																11
Pa_15	TSO500+HRD	pancreatic	Group C																15
Pa_16	TSO500+HRD	pancreatic	Group C																18
Pa_17	TSO500+HRD	pancreatic	Group C																10
Pa_18	TSO500+HRD	pancreatic	Group C																39
Pa_19	TSO500+HRD	pancreatic	Group C																16
Pr_01	TSO500+HRD	prostate	Group C																19
Pr_02	TSO500+HRD	prostate	Group C																18
Pr_04	TSO500+HRD	prostate	CHEK1	CN-Loss															22
Pr_06	TSO500+HRD	prostate	Group C																16
Pr_07	TSO500+HRD	prostate	Group C																31
Pr_08	TSO500+HRD	prostate	Group C																15
Pr_09	TSO500+HRD	prostate	Group C																8
Pr_10	TSO500+HRD	prostate	Group C																15
Pr_11	TSO500+HRD	prostate	Group C																35
Pr_13	TSO500+HRD	prostate	Group C																39
Pr_14	TSO500+HRD	prostate	Group C																35
Pr_15	TSO500+HRD	prostate	Group C																4
Pr_18	TSO500+HRD	prostate	Group C																35
Pr_20	TSO500+HRD	prostate	Group C																12
Pr_21	TSO500+HRD	prostate	Group C																33
Pr_22	TSO500+HRD	prostate	Group C																8
